# Supplementary material for: A New Discovery of Argon Functioning in Plants: Regulation of Salinity Tolerance
Source: Antioxidants (Basel). 2022 Jun 14;11(6):1168. doi: 10.3390/antiox11061168 (PMC9220380; doi:10.3390/antiox11061168)
Supplement: Supplementary file 1 [file antioxidants-11-01168-s001.zip]

Archive with 1 entries (1 files):
- antioxidants-1758764-supplementary.pdf
